# Supplementary material for: Genetic diversity and population structure of Haloxylon salicornicum moq. in Kuwait by ISSR markers
Source: PLoS One. 2018 Nov 21;13(11):e0207369. doi: 10.1371/journal.pone.0207369 (PMC6248962; doi:10.1371/journal.pone.0207369)
Supplement: S3 Table — (XLSX) [file pone.0207369.s005.xlsx]

## Sheet: Sheet1
Primers	No of Bands
	R1	R2	R3	Total # Bands Exp 1	Replication %	R1	R2	R3	Total # Bands Exp 2	Replication %	Average Replication %
ISSR 23	7	7	4	18	85.7143	7	7	7	21	100	92.8571
ISSR810	10	10	10	30	100	10	10	10	30	100	100
ISSR 3	8	8	10	26	86.6667	10	10	10	30	100	93.3333
ISSR 826	9	8	8	25	96	8	8	8	24	96	96
ISSR 7	9	9	9	27	100	9	9	9	27	100	100
ISSR 18	5	6	6	17	94.4444	6	6	6	18	100	97.2222
ISSR 5	6	8	8	22	91.6667	8	8	8	24	100	95.8333
ISSR 809	6	6	7	19	95	6	7	7	20	100	97.5
ISSR 2	12	13	13	38	97.4359	13	13	13	39	100	98.7179
ISSR 820	7	8	8	23	95.6522	8	7	7	22	95.6522	95.6522
ISSR 8	5	5	5	15	100	5	5	5	15	100	100
ISSR 12	7	7	7	21	100	7	7	7	21	100	100
ISSR 13	11	11	11	33	96.9697	11	11	10	32	96.9697	96.9697
ISSR 17	12	12	12	36	100	12	12	12	36	100	100
ISSR 10	9	9	9	27	100	9	9	9	27	100	100
ISSR 11	9	9	9	27	92.5926	9	8	8	25	92.5926	92.5926
	132	136	136	404	95.7589	138	137	136	411	98.8259	97.2924
change in band no		7
Overall Replicability Score		93%
(Skroch P, Nienhuis J. Impact of scoring error and reproducibility RAPD data on RAPD based estimates of genetic distance. Theoretical and Applied Genetics. 1995 Nov 1;91(6-7):1086-91.)

## Sheet: Sheet2
Table Band distribution and Gel Replicability score for ISSR markers
Primers	No of Bands
	R1	R2	R3	Total # Bands Exp 1	Reproducibility %	R1	R2	R3	Total # Bands Exp 2	Reproducibility %	Average Reproducibility %
ISSR 23	7	7	4	18	100	7	7	7	21	116.667	108.333
ISSR 810	10	10	10	30	100	10	10	10	30	100	100
ISSR 3	8	8	10	26	100	10	10	10	30	115.385	107.692
	9	8	8	25	100	8	8	8	24	96	98
	9	9	9	27	100	9	9	9	27	100	100
	5	6	6	17	100	6	6	6	18	105.882	102.941
	6	8	8	22	100	8	8	8	24	109.091	104.545
	6	6	7	19	100	6	7	7	20	105.263	102.632
	12	13	13	38	100	13	13	13	39	102.632	101.316
	7	8	8	23	100	8	7	7	22	95.6522	97.8261
	5	5	5	15	100	5	5	5	15	100	100
	7	7	7	21	100	7	7	7	21	100	100
	11	11	11	33	100	11	11	10	32	96.9697	98.4848
	12	12	12	36	100	12	12	12	36	100	100
	5	5	5	15	100	5	5	5	15	100	100
	8	8	8	24	100	8	8	8	24	100	100
	9	9	9	27	100	9	9	9	27	100	100
	9	9	9	27	100	9	8	8	25	92.5926	96.2963
	145	149	149	443	100	151	150	149	450	101.58	100.79
