# Supplementary material for: Genetic diversity and population structure of Haloxylon salicornicum moq. in Kuwait by ISSR markers
Source: PLoS One. 2018 Nov 21;13(11):e0207369. doi: 10.1371/journal.pone.0207369 (PMC6248962; doi:10.1371/journal.pone.0207369)
Supplement: S4 Table — (XLSX) [file pone.0207369.s006.xlsx]

## Sheet: Sheet1
Key	Locus1	Locus2	Locus3	Locus4	Locus5	Locus6	Locus7	Locus8	Locus9	Locus10	Locus11	Locus12	Locus13	Locus14	Locus15	Locus16	Locus17	Locus18	Locus19	Locus20	Locus21	Locus22	Locus23	Locus24	Locus25	Locus26	Locus27	Locus28	Locus29	Locus30	Locus31	Locus32	Locus33	Locus34	Locus35	Locus36	Locus37	Locus38	Locus39	Locus40	Locus41	Locus42	Locus43	Locus44	Locus45	Locus46	Locus47	Locus48	Locus49
HS_Kb_001	0	1	1	0	0	0	1	0	1	1	0	1	1	1	1	1	1	1	1	0	1	0	1	1	0	1	0	1	0	1	0	1	0	1	1	1	1	0	1	1	1	1	1	1	1	0	1	1	1
HS_Sb_002	0	1	1	0	0	0	1	0	1	1	1	1	1	1	1	1	1	1	1	0	1	0	1	1	0	1	0	1	0	1	0	1	1	1	1	1	1	0	1	0	1	1	0	0	1	0	1	1	1
HS_Sb_003	0	1	1	0	0	0	1	0	1	1	1	1	1	1	1	1	1	1	1	0	1	0	1	1	0	1	1	1	0	1	0	1	1	1	1	1	1	0	1	1	1	1	1	1	1	1	1	1	1
HS_Sb_004	0	1	1	0	1	0	1	0	1	1	1	1	1	1	1	1	1	1	1	0	1	0	1	1	0	1	1	1	0	1	0	1	1	1	1	1	1	0	1	1	1	1	1	1	1	1	1	1	1
HS_Sb_006	0	1	1	0	0	0	1	0	1	1	1	1	1	1	1	1	1	1	1	0	0	0	1	1	0	1	1	1	0	1	0	1	1	1	1	1	1	0	1	1	1	0	1	1	1	1	1	1	1
HS_Sb_007	0	1	1	0	1	0	0	0	1	1	0	1	1	1	1	1	1	1	1	0	1	0	1	1	0	1	0	1	0	1	0	1	1	1	1	1	1	0	1	0	1	1	1	1	1	1	1	1	1
HS_Sb_008	0	1	1	0	0	0	1	0	1	1	0	1	1	0	1	1	1	1	1	0	0	0	1	0	0	1	1	1	0	1	1	1	1	1	1	1	1	0	1	1	1	0	1	1	1	1	1	0	0
HS_Sb_010	0	1	1	0	0	0	1	0	1	1	0	1	1	0	1	1	1	1	1	0	0	0	1	1	0	1	0	1	0	1	1	1	1	1	1	1	1	1	1	1	1	1	1	1	1	1	0	1	1
HS_Sb_012	0	1	1	0	1	0	1	0	1	1	0	1	1	1	1	1	1	1	1	0	0	0	1	1	0	1	0	1	0	0	1	1	1	1	1	1	1	1	1	1	1	1	0	1	1	1	1	0	0
HS_Sb_013	0	1	1	0	1	0	1	0	1	1	0	1	1	0	1	1	1	1	1	0	1	0	1	1	0	1	0	1	0	0	0	1	1	1	1	1	1	1	1	1	1	1	1	1	1	1	1	1	0
HS_Sb_014	0	1	1	0	1	0	0	0	1	1	0	1	1	1	1	1	0	1	1	1	0	0	1	1	0	1	0	1	1	0	0	1	1	1	1	1	1	1	1	1	1	0	1	1	1	1	1	1	0
HS_Sb_016	0	1	1	0	0	0	1	0	1	1	0	1	1	1	1	1	0	1	1	1	0	0	1	1	0	1	0	1	0	1	0	1	1	1	1	1	1	1	1	1	1	1	0	1	1	1	1	1	0
HS_Sb_018	0	1	1	1	1	0	1	0	1	1	0	1	1	1	1	1	0	1	1	1	0	0	1	1	0	1	0	1	0	1	0	1	1	1	1	1	1	0	1	1	1	1	1	1	1	1	1	1	0
HS_Sb_020	0	1	1	0	0	0	1	0	1	1	0	1	1	1	1	1	0	1	1	1	0	0	1	1	0	1	0	1	0	1	1	1	1	1	1	1	1	1	1	0	1	0	1	1	1	1	1	1	0
HS_Sb_022	0	1	1	0	0	0	1	0	1	1	1	1	1	1	1	1	0	1	1	1	0	0	1	1	0	1	0	0	0	1	1	1	1	1	1	1	1	0	1	0	1	1	0	1	1	1	1	1	0
HS_Sb_023	0	1	1	0	0	0	1	0	1	1	0	1	1	1	1	1	0	1	1	1	0	0	1	1	0	1	0	0	0	1	1	1	1	1	1	1	1	0	1	1	1	1	0	1	1	1	1	1	0
HS_Sb_024	0	0	1	0	0	0	1	0	1	1	1	1	1	1	1	1	0	1	1	1	0	0	1	1	0	1	0	0	0	1	1	1	1	1	1	1	1	0	1	1	1	1	0	1	1	1	1	1	0
HS_Sb_026	0	1	1	0	0	0	1	0	1	1	0	1	1	1	1	1	0	1	1	1	0	0	1	1	0	1	0	1	0	1	1	1	1	1	0	1	1	0	1	0	1	1	0	1	1	1	1	1	1
HS_Sb_028	0	1	1	0	0	0	1	0	1	1	1	1	1	1	1	1	0	1	1	1	0	0	1	1	0	1	0	1	1	1	1	1	1	1	1	1	1	0	1	1	1	1	0	1	1	1	1	0	0
HS_Sb_030	0	1	1	0	0	1	1	0	1	1	1	1	1	1	1	1	0	1	1	1	0	0	1	1	0	1	0	0	0	1	1	1	1	1	1	1	1	0	1	1	1	1	1	1	1	1	1	1	1
HS_Sb_031	0	1	1	0	0	1	1	0	1	1	1	1	1	1	1	1	0	1	1	1	0	0	1	1	0	0	0	0	0	1	1	1	1	1	1	1	1	0	1	1	1	1	1	1	1	1	1	1	1
HS_Oq_032	0	1	1	0	0	1	1	0	1	1	1	1	1	1	1	1	0	1	1	1	0	0	1	1	0	1	0	1	1	0	0	1	1	1	1	1	1	0	1	1	1	1	0	1	1	1	1	1	1
HS_Oq_033	0	1	1	0	0	0	1	0	1	1	1	1	1	1	1	1	0	1	1	1	1	0	1	1	0	1	0	1	1	1	1	1	1	0	1	1	1	0	1	1	1	1	0	1	1	1	1	1	1
HS_Oq_034	0	0	1	0	0	1	1	0	1	1	1	1	1	1	1	1	1	1	1	0	0	0	1	1	0	1	0	1	0	1	1	1	1	1	1	1	1	0	1	1	1	1	0	1	1	1	1	0	1
HS_Oq_035	0	1	1	0	0	1	1	0	1	1	1	1	1	1	1	1	1	1	1	0	0	0	1	1	0	1	1	1	0	1	1	1	1	1	1	1	1	0	1	0	1	1	1	1	1	1	1	0	1
HS_Oq_036	0	0	1	0	0	1	0	0	1	1	1	1	1	1	1	1	1	1	1	0	1	0	1	1	0	1	0	1	0	1	1	1	1	1	1	1	1	0	1	1	1	1	0	1	0	0	1	1	0
HS_Oq_037	0	1	1	0	0	0	1	0	1	1	1	1	1	1	1	1	1	1	1	0	0	0	1	1	0	1	1	1	0	1	1	1	1	1	1	0	1	0	1	0	1	1	0	1	1	0	1	0	1
HS_Oq_038	0	1	1	0	0	1	1	0	1	1	0	1	1	1	1	1	1	1	1	0	0	0	1	1	0	1	0	1	0	1	1	1	0	1	1	1	1	0	1	0	1	1	1	1	1	1	0	1	1
HS_Oq_039	1	1	1	1	0	1	1	0	1	1	0	1	1	1	1	1	1	1	1	0	0	0	1	1	0	1	1	1	0	1	1	1	0	1	1	1	1	0	1	1	1	1	1	1	0	0	0	1	1
HS_Oq_040	0	1	1	0	0	0	0	0	1	1	1	1	1	1	1	1	1	1	1	0	1	0	1	1	0	1	1	1	0	1	1	1	1	1	1	1	1	1	1	0	1	1	1	1	0	0	0	1	1
HS_Oq_041	0	1	1	0	0	0	1	0	1	1	1	1	1	1	1	1	1	1	1	0	0	0	1	1	0	1	0	1	0	1	1	1	1	1	1	1	1	1	1	1	1	1	1	1	1	1	1	0	0
HS_Oq_042	0	1	1	0	0	0	1	0	1	1	1	1	1	1	1	1	1	1	1	0	1	0	1	1	0	1	0	1	0	1	1	1	1	1	1	1	1	1	1	1	1	1	0	1	1	1	1	0	0
HS_Oq_043	0	1	1	1	1	1	1	0	1	1	1	1	1	1	1	1	1	1	1	0	1	0	1	1	0	1	0	1	0	1	1	1	0	1	1	1	1	0	1	0	1	0	0	1	1	1	1	0	0
HS_Oq_044	0	1	1	0	0	1	1	0	1	1	1	1	1	1	1	1	1	1	1	0	1	0	1	1	0	1	0	1	0	1	1	1	0	1	1	1	1	0	1	1	1	1	0	1	0	1	1	1	1
HS_Oq_045	0	1	1	0	0	1	1	0	1	1	1	1	1	1	1	1	1	1	1	0	0	0	1	1	0	1	0	1	0	1	1	1	0	1	1	1	1	0	1	1	1	0	0	1	1	0	1	1	0
HS_Oq_046	0	1	1	0	0	0	1	0	1	1	0	1	1	1	1	1	1	1	1	1	0	0	1	1	1	1	0	1	0	1	1	1	1	0	1	1	1	1	1	1	1	1	0	1	1	1	1	0	1
HS_Oq_047	0	1	1	0	0	0	0	0	1	1	1	1	1	1	1	1	1	1	1	0	1	0	1	0	0	1	1	1	0	1	1	1	1	0	1	1	1	1	1	1	1	1	0	1	1	0	1	0	0
HS_Oq_048	0	1	1	0	0	0	0	0	1	1	0	1	1	1	1	1	1	1	1	0	0	0	1	1	0	1	1	1	0	1	1	1	1	0	1	1	1	1	0	0	1	1	0	1	1	1	1	0	0
HS_Oq_049	1	1	1	0	0	1	1	0	1	1	1	1	1	1	1	1	1	1	1	0	0	0	1	1	1	1	0	1	0	1	1	1	1	1	1	1	1	1	1	0	1	1	0	1	0	0	1	1	0
HS_Oq_050	0	1	1	0	0	0	1	0	1	1	0	1	1	1	1	1	1	1	1	0	0	0	1	1	0	1	1	1	0	0	1	1	1	1	1	1	1	0	1	1	1	1	1	1	1	1	1	1	1
HS_Oq_051	0	1	1	0	0	0	0	0	1	1	1	1	1	1	1	1	1	1	1	0	0	0	1	1	0	1	1	1	0	1	1	1	1	1	1	1	1	1	1	1	1	1	1	1	1	1	1	1	0
HS_Rq_053	0	1	1	0	0	0	0	0	1	1	0	1	1	1	1	1	1	1	1	0	0	0	1	1	1	1	0	1	1	1	1	1	1	1	1	1	1	0	1	1	1	1	0	1	1	1	1	1	0
HS_Rq_054	0	1	1	0	0	0	0	0	1	1	1	1	1	1	1	1	1	1	1	0	0	1	1	1	1	1	0	1	1	0	1	1	1	1	1	1	1	0	1	1	1	1	0	1	0	1	1	0	1
HS_Rq_055	0	1	1	0	0	0	1	0	1	1	0	1	1	1	1	1	1	1	1	0	1	0	1	1	0	1	0	1	1	1	1	1	0	1	1	1	1	1	1	1	1	1	1	1	0	0	1	1	0
HS_Rq_056	0	1	1	0	1	0	1	0	1	1	1	1	1	1	1	1	1	1	1	0	0	0	1	1	0	1	1	1	1	1	1	1	1	0	0	1	0	1	0	0	1	1	1	1	1	1	1	1	0
HS_Rq_057	0	1	1	0	0	0	1	0	1	1	0	1	1	1	1	1	1	1	1	0	0	1	1	1	0	1	0	0	1	1	1	1	1	1	1	1	1	0	1	1	1	1	1	1	1	1	1	1	0
HS_Rq_058	0	1	1	0	0	0	0	0	1	1	0	1	1	1	1	1	1	1	1	0	0	0	1	1	0	1	0	1	1	1	1	1	1	1	1	1	1	1	1	1	1	1	0	1	1	1	1	1	0
HS_Rq_059	0	1	1	0	0	0	1	0	1	1	0	1	1	1	1	1	1	1	1	0	1	0	1	1	0	1	0	1	1	1	1	1	1	1	1	1	1	1	1	0	1	1	0	1	1	1	1	1	1
HS_Rq_060	0	1	1	0	0	0	1	1	1	1	0	1	1	1	1	1	1	1	1	0	1	0	1	1	0	1	0	1	1	1	1	1	1	1	1	1	1	0	1	0	1	1	0	1	1	0	1	1	1
HS_Rq_061	0	1	1	0	0	0	1	1	1	1	1	1	1	1	1	1	1	1	1	0	0	0	1	1	0	1	1	1	1	1	1	1	1	1	1	1	1	0	1	1	1	1	0	1	1	0	1	1	1
HS_Rq_062	0	1	1	0	0	0	1	0	1	1	1	1	1	1	1	1	1	1	1	0	0	1	1	1	0	1	1	1	1	1	1	1	1	1	1	1	1	0	1	0	1	1	1	0	1	0	1	1	1
HS_Rq_063	0	0	1	0	0	0	0	0	1	1	1	1	1	1	1	1	1	1	1	0	0	0	1	1	1	1	1	1	1	1	1	1	0	1	0	1	1	0	1	1	1	1	1	0	1	0	1	1	1
HS_Rq_064	0	1	1	0	0	0	1	1	1	1	1	1	1	0	1	1	1	1	1	0	0	1	1	1	0	1	1	1	1	1	1	1	0	0	1	1	0	1	0	0	1	0	1	1	1	1	1	0	0
HS_Rq_065	0	1	1	0	0	0	0	0	1	1	1	1	1	1	1	1	1	1	1	0	1	0	1	1	1	1	1	1	1	1	1	1	1	1	1	1	1	1	1	0	1	1	1	1	1	1	1	0	0
HS_Rq_066	0	1	1	0	0	0	0	0	1	1	1	1	1	1	1	1	1	1	1	0	0	0	1	1	1	1	1	1	1	1	1	1	1	1	1	1	1	1	1	0	1	1	1	1	1	1	1	0	0
HS_Rq_067	0	0	1	0	0	0	1	0	0	1	1	1	1	1	1	1	1	1	1	0	0	0	1	1	0	1	1	1	1	1	1	1	1	1	1	1	1	0	0	1	1	0	1	0	1	1	1	0	0
HS_Rq_068	0	1	1	0	0	0	1	0	0	1	1	1	1	1	1	1	1	1	1	0	1	0	1	1	0	1	1	1	1	1	1	1	0	1	1	1	1	0	1	0	1	0	1	0	1	1	1	0	0
HS_Rq_069	0	1	1	0	0	0	1	0	1	1	1	1	1	1	1	1	1	1	1	0	1	0	1	1	0	1	1	1	1	1	1	1	0	1	1	1	1	0	1	1	1	0	1	1	1	1	1	0	0
HS_Rq_071	0	1	1	0	0	0	1	0	1	1	1	1	1	1	1	1	0	1	1	0	1	0	1	1	0	1	1	1	1	0	0	1	0	1	1	1	1	0	1	0	1	0	0	1	0	1	1	0	0
HS_Rq_073	0	1	1	0	0	1	1	0	1	1	1	1	1	1	1	1	0	1	1	0	1	1	1	1	0	1	0	1	1	0	0	1	0	1	1	1	1	1	0	1	1	0	1	1	1	0	1	0	0
HS_Rq_074	0	1	1	0	0	0	1	0	1	1	1	1	1	1	1	1	1	1	1	0	1	1	1	1	0	1	1	1	0	0	0	1	0	1	1	1	1	0	0	1	1	0	0	1	1	0	1	0	0
HS_Sh_082	0	1	1	0	0	0	1	0	1	1	1	1	1	1	1	1	1	1	1	0	1	0	1	1	1	1	1	1	0	1	1	1	1	1	1	1	1	0	0	1	1	0	0	1	1	0	1	0	1
HS_Sh_083	0	1	1	1	0	0	0	0	0	1	1	1	1	1	1	1	1	1	1	0	1	0	1	1	1	1	1	1	0	1	1	1	0	1	1	1	1	0	0	1	1	0	0	1	1	1	1	1	0
HS_Sh_084	0	1	1	0	0	0	1	0	1	1	1	1	1	1	1	1	1	1	1	0	0	0	1	1	1	1	0	1	0	1	1	1	1	0	1	1	1	1	0	1	1	0	1	1	1	1	1	1	0
HS_Sh_085	0	1	1	0	0	0	0	0	1	1	1	1	1	1	1	1	1	1	1	0	0	0	1	1	0	1	1	1	0	1	1	1	0	1	1	1	1	1	1	1	1	0	0	1	1	0	1	0	0
HS_Sh_087	0	1	1	0	0	0	1	0	1	1	1	1	0	0	1	1	1	1	1	0	0	0	1	1	0	1	1	1	0	1	1	1	0	1	1	1	1	0	0	1	1	0	0	1	1	1	1	0	0
HS_Sh_088	0	1	1	0	0	0	1	0	1	1	1	1	1	1	1	1	1	1	1	0	0	0	1	1	0	1	1	1	0	1	1	1	1	1	1	1	1	1	0	1	1	1	1	1	1	0	1	0	0
HS_Sh_089	0	0	1	0	0	0	1	0	1	1	1	1	1	1	1	1	1	1	1	0	0	0	1	1	0	1	1	1	0	1	1	1	0	1	1	1	1	0	0	1	1	1	1	1	1	0	1	0	0
HS_Sh_090	0	1	1	0	0	0	0	0	1	1	1	1	1	1	1	1	1	1	1	0	0	0	1	1	0	1	1	1	0	1	1	1	0	1	1	1	1	0	1	1	1	0	1	1	1	1	1	0	0
HS_Sh_092	0	1	1	0	0	0	1	0	1	1	1	1	1	1	1	1	1	1	1	0	0	0	1	0	0	1	0	1	0	1	1	1	0	1	1	1	1	1	0	1	1	1	0	1	1	0	1	1	1
HS_Sh_094	0	1	1	0	0	0	1	0	0	1	1	1	1	1	1	1	1	1	1	0	0	0	1	1	0	1	1	1	0	1	1	1	1	1	1	1	1	0	0	1	1	1	0	1	1	1	1	0	0
HS_Sh_096	0	0	1	0	0	0	1	0	1	1	1	1	1	1	1	1	1	1	1	0	1	0	1	1	0	1	0	1	0	1	1	1	0	1	1	1	1	0	0	1	1	1	1	1	1	1	1	0	0
HS_Sh_098	0	0	1	0	0	0	1	0	1	1	1	1	1	1	1	1	1	1	1	0	0	0	1	1	0	1	0	1	0	1	1	1	1	1	1	1	1	0	1	0	1	1	1	1	1	1	1	0	0
HS_Sh_100	0	1	1	0	0	0	1	0	1	1	1	1	1	1	1	1	1	1	1	0	0	0	1	0	0	1	0	1	0	1	1	1	1	1	1	1	1	0	1	0	1	1	0	1	1	1	1	0	0
HS_Sh_102	0	1	1	0	0	0	1	0	1	1	1	1	0	0	1	1	1	1	1	0	0	0	1	1	0	1	1	1	0	1	1	1	1	0	1	1	0	1	0	0	1	1	0	1	1	1	1	0	0
HS_Sh_103	0	1	1	1	0	0	0	0	1	1	1	1	1	1	1	1	1	1	1	0	0	0	1	1	0	1	0	1	0	1	1	1	1	1	1	1	1	0	0	0	1	1	0	1	1	1	1	0	0
HS_Sh_104	0	1	1	0	0	0	1	0	1	1	0	1	1	1	1	1	1	1	1	0	0	0	1	1	0	1	1	1	0	1	1	1	0	1	1	1	1	0	0	1	1	0	1	1	1	1	1	0	0
HS_Sh_106	0	1	1	0	0	0	1	0	1	1	0	1	1	1	1	1	1	1	1	0	0	0	1	1	0	1	1	1	0	1	1	1	0	1	1	1	1	1	0	1	1	0	0	0	1	1	1	0	0
HS_Sh_107	0	1	1	0	0	0	1	0	1	1	0	1	1	1	1	1	1	1	1	0	0	0	1	1	0	1	1	1	0	0	0	1	0	0	1	1	1	1	0	1	1	0	0	0	1	1	1	0	0
HS_Sh_109	0	1	1	0	0	0	1	0	1	1	0	1	1	1	1	1	1	1	1	0	0	0	1	1	0	1	1	1	0	1	1	1	0	1	1	1	1	1	0	1	1	0	1	0	1	1	0	1	1
HS_Sh_111	0	1	1	0	0	0	1	0	1	1	0	1	1	1	1	1	1	1	1	0	0	0	1	1	0	1	1	1	0	1	1	1	1	1	1	1	1	1	0	1	1	1	0	0	1	1	1	0	0
HS_Sh_112	0	1	1	0	0	0	1	0	1	1	0	1	1	1	1	1	1	1	1	0	0	0	1	1	0	1	1	1	0	1	1	1	1	1	1	1	1	0	0	1	1	0	1	0	1	0	1	0	0
HS_Sh_113	0	1	1	0	0	0	1	0	1	1	1	1	1	1	1	1	1	1	1	0	1	0	1	1	0	1	1	1	0	1	1	1	0	1	1	1	1	1	0	1	1	1	0	0	0	1	1	0	0
HS_Sh_115	0	1	1	0	0	0	1	0	1	1	0	1	1	1	1	1	1	1	1	0	0	0	1	1	0	1	1	1	0	1	1	1	0	0	1	1	1	0	1	1	1	1	0	1	1	1	1	0	0
HS_Sh_118	0	1	1	0	0	0	1	0	1	1	0	1	1	1	1	1	1	1	1	0	0	0	1	1	0	1	0	1	0	1	1	1	0	0	1	1	1	1	0	0	1	0	0	0	1	1	1	0	0
HS_Sh_120	0	1	1	0	0	0	1	0	1	1	1	1	1	1	1	1	1	1	1	0	0	0	1	1	0	1	1	1	0	1	1	1	0	1	1	1	1	0	0	0	1	0	0	0	1	1	1	0	0
HS_Ab_122	0	1	1	0	0	0	0	0	1	1	0	1	1	1	1	1	1	1	1	0	0	0	1	1	0	1	1	1	0	1	1	1	0	1	1	1	1	1	0	0	1	0	0	0	1	0	1	0	0
HS_Ab_123	0	1	1	0	0	0	1	0	1	1	0	1	1	1	1	1	1	1	1	0	0	0	1	1	0	1	1	1	0	1	1	1	0	1	1	1	1	0	0	1	1	1	0	0	1	0	1	0	0
HS_Ab_125	0	1	1	0	0	0	0	0	1	1	0	1	1	1	1	1	1	1	1	0	0	0	1	1	0	1	1	1	0	1	1	1	0	1	1	1	1	1	0	1	1	1	1	0	1	0	1	0	0
HS_Ab_127	0	1	1	0	0	0	1	0	1	1	0	1	1	1	1	1	1	1	1	0	0	0	1	1	0	1	1	1	0	1	1	1	0	1	1	1	1	1	1	1	1	1	0	0	1	0	1	0	0
HS_Ab_129	0	1	1	0	0	0	1	0	1	1	1	1	1	1	1	1	1	1	1	0	0	0	1	1	0	1	1	1	0	1	1	1	1	1	1	1	1	1	1	1	1	1	1	0	1	1	1	0	0
HS_Ab_131	0	1	1	0	0	0	1	0	1	1	1	1	1	1	1	1	1	1	1	0	1	0	1	1	0	1	0	1	0	1	1	1	0	1	1	1	1	1	1	1	1	1	0	1	1	1	1	0	0
HS_Ab_133	0	0	1	0	0	0	1	0	1	1	1	1	1	1	1	1	1	1	1	0	0	0	1	1	1	1	1	1	0	1	1	1	0	1	1	1	1	1	1	0	1	1	0	0	1	1	1	0	0
HS_Ab_135	0	0	1	0	0	0	1	0	1	1	1	1	1	1	1	1	1	1	1	0	0	0	1	1	0	1	1	1	0	1	1	1	0	1	1	1	1	0	0	0	1	1	1	0	1	0	1	1	1
HS_Ab_136	0	1	1	0	0	0	1	0	1	1	0	1	1	0	1	1	1	1	1	0	0	0	1	1	0	1	1	1	0	1	1	1	0	1	1	1	1	1	1	1	1	1	0	0	1	0	1	1	1
HS_Ab_138	0	1	1	0	0	0	0	0	1	1	0	1	1	1	1	1	1	1	1	0	0	0	1	1	0	1	1	1	0	1	1	1	0	1	1	1	0	1	0	0	1	1	0	0	1	0	1	0	1
HS_Ay_139	0	1	1	0	0	0	1	0	1	1	0	1	1	1	1	1	1	1	1	0	0	0	1	1	0	1	1	1	0	1	1	1	0	0	0	1	1	1	1	0	1	1	1	1	1	0	1	0	0
HS_Ay_140	0	1	1	0	0	0	1	0	0	1	0	1	1	1	1	1	1	1	1	0	1	0	1	1	0	1	1	1	0	0	0	1	0	0	1	1	1	0	1	0	1	1	0	1	1	1	1	0	0
HS_Ay_141	0	1	1	0	0	0	1	0	0	1	1	1	1	1	1	1	1	1	1	0	0	0	1	1	0	1	0	1	0	1	1	1	0	0	1	1	0	1	1	1	1	1	0	1	1	1	1	0	0
HS_Ay_142	0	1	1	0	0	0	1	0	1	1	0	1	1	1	1	1	1	1	1	0	0	0	1	1	0	1	1	1	0	1	1	1	0	0	1	1	1	0	1	1	1	1	1	1	1	1	1	0	0
HS_Ay_143	0	1	1	0	0	0	1	0	1	1	0	1	1	1	1	1	1	1	1	0	0	1	1	1	0	1	1	1	0	0	1	1	0	0	1	1	1	0	1	0	1	0	0	1	1	1	1	0	1
HS_Ay_144	0	1	0	0	0	0	1	0	1	1	0	1	1	1	1	1	1	1	1	0	1	1	1	1	0	1	1	1	0	0	1	1	0	0	1	1	1	0	1	0	1	1	1	1	1	1	1	0	0
HS_Ay_145	0	0	1	0	0	0	1	0	1	1	0	1	1	1	1	1	1	1	1	0	1	0	1	1	0	1	0	1	0	0	1	1	0	0	1	1	0	0	1	0	1	1	0	1	1	1	1	0	0
HS_Ay_146	0	1	1	0	0	0	1	0	1	1	0	1	1	1	1	1	1	1	1	0	1	0	1	1	0	1	0	1	0	1	1	1	0	1	1	1	1	0	1	0	1	1	0	1	1	1	1	0	0
HS_Ay_147	0	1	1	0	0	0	1	0	1	1	1	1	1	1	1	1	1	1	1	0	0	0	1	1	0	1	1	1	0	1	1	1	0	0	1	1	0	0	0	0	1	1	1	1	1	1	1	0	0
HS_Ay_148	0	1	1	0	0	1	1	0	1	1	0	1	1	1	1	1	1	1	1	0	1	1	1	1	0	1	1	1	0	1	1	1	0	0	1	1	0	1	1	0	1	1	1	1	1	0	1	0	0
HS_Ay_149	0	1	1	0	0	1	1	0	1	1	1	1	1	1	1	1	1	1	1	0	0	0	1	0	0	1	0	1	0	0	1	1	0	0	1	1	1	0	1	1	1	0	1	1	1	1	1	0	0
HS_Ay_150	0	1	1	0	0	0	1	0	1	1	0	1	1	1	1	1	1	1	1	0	0	0	1	1	0	1	0	1	0	0	0	1	0	0	1	1	1	0	1	0	1	1	1	1	1	1	1	0	0
HS_Ay_151	0	1	1	0	0	0	1	0	0	1	0	1	1	1	1	1	1	1	1	0	1	0	1	1	0	1	1	1	0	1	1	1	1	1	1	1	1	0	1	0	1	1	0	1	1	0	1	0	0
[truncated: 146 more columns]
